# Supplementary material for: Rhythmic Dynamics of Stress Granules in Wild-Type and Bmal1−/− Fibroblasts Lacking a Functional Canonical Circadian Clock
Source: Int J Mol Sci. 2025 Oct 13;26(20):9943. doi: 10.3390/ijms26209943 (PMC12564134; doi:10.3390/ijms26209943)
Supplement: Supplementary file 1 [file ijms-26-09943-s001.zip]

Archive with 1 entries (1 files):
- ijms-3849482- Suppl Material revised.pdf
